# Supplementary material for: Understanding the Combined Effects of High Glucose Induced Hyper-Osmotic Stress and Oxygen Tension in the Progression of Tumourigenesis: From Mechanism to Anti-Cancer Therapeutics
Source: Cells. 2023 Mar 7;12(6):825. doi: 10.3390/cells12060825 (PMC10047272; doi:10.3390/cells12060825)
Supplement: Supplementary file 1 [file cells-12-00825-s001.zip]

Archive with 2 entries (2 files):
- Additional file 1_Supplementary Table S1.xlsx
- Additional File 2 - Supplementary Methods and Figures.pdf
